# Supplementary material for: Improved GWO and its application in parameter optimization of Elman neural network
Source: PLoS One. 2023 Jul 7;18(7):e0288071. doi: 10.1371/journal.pone.0288071 (PMC10328355; doi:10.1371/journal.pone.0288071)
Supplement: S1 Data — (ZIP) [file pone.0288071.s001.zip]

Archive with 2 entries (2 files):
- SGWO-Elman and neural network.docx
- SGWO-Elman and other optimization algorithms.docx
